# Supplementary material for: Recognize and Alleviate a Resource Management Conundrum Facing Science Diaspora Networks
Source: Front Res Metr Anal. 2022 Jun 28;7:898770. doi: 10.3389/frma.2022.898770 (PMC9278311; doi:10.3389/frma.2022.898770)
Supplement: Supplementary Table 1 — Database of scientific diaspora network organizations. [file Table_1.XLSX]

## Sheet: Sheet1
Science Diaspora Network		Subunits	Region of Origin	Country of Origin	Host Region	Type	Origin Year	Members	Website
Scientific Malaysian	Scientific Malaysian		Asia	Malaysia	World	Volunteer	2011	1300	scientificmalaysian.com
KSEAUK	Korean Scientists and Engineers Association in the UK	6 chapters	Asia	South Korea	Europe	NGO	1974		kseauk.org/page/kseauk/about
QCASE	Queensland Chinese Association of Scientists and Engineers		Asia	China	Asia	NGO	2002		qcase.org.au
KSEA	Korean American Scientists and Engineers Association	70 chapters	Asia	Korea	North America	NGO	1971	6000	ksea.org/us
SLAKE	Sri Lankan American Knowledge Exchange		Asia	Sri Lanka	North America	Volunteer	2018		linkedin.com/in/slakesorg
SIPA	Silicon Valley Indian Professionals Association		Asia	India	North America	NGO	1987	30000	sipa.org
EPPIC	Entrepreneurs & Professionals in Pharma from the Indian (sub) Continent		Asia	India	North America	NGO	1998		eppicglobal.org
ASIOA	Assosiation of Scientists of Indian Origin in America		Asia	India	North America	NGO	1981		asioa.org
ASEI	The American Society of Engineers of Indian Origin	5 chapters	Asia	India	North America	NGO	1983	3000	aseiusa.org
AAPI	The American Association of Physicians of Indian Origin	150 chapters	Asia	India	North America	NGO	1982	80000	aapiusa.org
RINA	Research and Innovation Network Austria		Europe	Austria	North America	Govt	2001		ostaustria.org/rina
STARS	Swedish Trans-Atlantic Researchers and Scholars Network		Europe	Sweden	North America	NGO	2019	300	starsnetwork.squarespace.com
Swissnex	Swissnex	6 branches	Europe	Switzerland	North America	Govt	2000	90	swissnex.org
GAIN	German Academic International Network	60 chapters	Europe	Germany	World	Govt	2003	1000	gain-network.org/en/
DWIH	German Centers for Research and Innovation	5 branches	Europe	Germany	World	Govt	2017		dwih-netzwerk.de/en
RAICEX	Red de Asociaciones de Investigadores y Científicos Españoles en el Exterior	18 chapters	Europe	Spain	North America	Volunteer	2018	3500	raicex.wordpress.com/asociaciones-miembro
IASF	Ireland America Science Forum		Europe	Ireland	North America	NGO	2018	1500	irelandamericascienceforum.org
ASciNA	Austrian Scientists & Scholars in North America	17 chapters	Europe	Austria	North America	NGO	2002	1000	ascina.at
ECUSA	Spanish Scientists in the USA	6 chapters	Europe	Espana	North America	Volunteer	2014		ecusa.es
NYHSS	New York Hungarian Scientific Society		Europe	Hungary	North America	NGO	2010	100	nyhungarianscientificsociety.org
PAPS	Portuguese American Postgraduate Society		Europe	Portugal	North America	NGO	1998		papsonline.org
ACAP	Association of Croatian American Professionals	16 chapters	Europe	Croatia	World	NGO	2014	2000	croampro.com
ISSNAF	Italian Scientists and Scholars In North America Foundation	2 chapters	Europe	Italy	North America	NGO	2007	3000	issnaf.org
FHMSNA	Federation of Hellenic Medical Societies of North America	8 chapters	Europe	Greece	North America	NGO	2002		hellenicfedmed.org
PIASA	Polish Institute of Arts and Sciences of America		Europe	Poland	North America	NGO	1942	1200	piasa.org
UK SIN	UK Science Innovation Network	66 branches	Europe	UK	World	Govt	2011		gov.uk/world/organisations/uk-science-and-innovation-network
NeST	Network of French Researchers Scientists		Europe	France	Europe	Govt			ie.ambafrance.org/-NeST-France-Alumni-Our-networks-786-
Knowledge Bridges	Knowledge and Partnership Bridges Initiative		Europe	Greece	World	Govt	2017		knowledgebridges.gr/en
NSN	Netherlands Science Network (Netherlands Innovation Network)	3 branches	Europe	Netherlands	Asia	Govt	2017	200	netherlandsinnovation.nl/science-network
EURAXESS	EURAXESS - Researchers in Motion	9 branches	Europe	Europe	World	NGO	2012	7000	euraxess.ec.europa.eu
Marie Curie Alumni	Marie Curie Alumni Network	33 chapters	Europe	World	World	NGO	2014	15000	mariecuriealumni.eu
Fulbright	Fullbright Alumni Network	54 chapters	Europe	Europe	World	NGO	1977	140000	cies.org
AAIIC	Italian Scientists in China		Europe	Italy	Asia	Govt	2014	100
German Scientists in China	German Scientists in China		Europe	Germany	Asia	Govt
French Scientists in China	French Scientists in China		Europe	France	Asia	Govt
RSAI	Regional Science Association International	37 sections	Latin America	Latin America	World	NGO	1954		https://www.regionalscience.org/index.php/about-us/rsai-worldwide/item/1817-larsa.html
CienciaEnPanama	Ciencia En Panama		Latin America	Panama	Latin America	NGO			https://www.cienciaenpanama.org/
RAICES	Redes de Argentinos Investigadores, Científicos y Tecnólogos en el Exterior	18 chapters	Latin America	Argentina	World	Govt	2008		https://rcae.info/
ReCh	Redes Chilenas de Investigación	6 chapters	Latin America	Chile	World	NGO	2008	2000	https://redeschilenas.cl/
CADSTI	Caribbean Diaspora for Science, Technology and Innovation	4 chapters	Latin America	Caribbean	World	NGO	2010		https://caribbeanscience.org/cadsti/
HIPATIA	HIPATIA		Latin America	Costa Rica	World	Govt		700	https://hipatia.cr/dashboard/diaspora-cientifica
ACIS	Asociacion Colombiana de Investigadores en Suiza		Latin America	Colombia	Europe	Volunteer	1992		https://www.acis.ch/
Cientificos.pe	Asociacion de Cientificos Peuranos		Latin America	Peru	World	NGO			www.cientificos.pe
TASSA	Turkish American Scientists and Scholars Association		SWANA	Turkey	North America	NGO	2004		tassausa.org
ScienceAbroad	The Organization of Israeli Scientists Abroad	36 chapters	SWANA	Israel	World	NGO	2006	4500	scienceabroad.org.il
SASTA	Society for the Advancement of Science in the Arab World		SWANA	SWANA	World	NGO	2011	300	sastaworld.com
## at the NIH	NIH Country Support Groups	45 groups	World	World	North America	Volunteer			training.nih.gov/country_support_groups
IWS Network	Immigrant & International Women in Science Network	10 chapters	World	World	North America	Volunteer	2018	1000	iwsnetwork.ca/about-us
INET NYC	International Network New York City (Grad Students in NYC)		World	World	North America	Volunteer	2014		inetnyc.com/index.html
Capacity Building Organizations		Subunits	Region of Origin	Country of Origin	Host Region	Type	Origin Year	Members	Website
IAP	Inter-Academy Partnership	4 units	Africa	South Africa	World	NGO	2016	30000	interacademies.org/network/become-a-member
The African Academy of Sciences	The African Academy of Sciences (AAS)		Africa	Pan-African	World	NGO	1985		aasciences.africa/about
Sci-ROI Global	Science and Research Opportunities in India		Asia	India	North America	NGO	2015	100	sciroi.net/global
GYA	Global Young Academy		Europe	Germany	World	NGO	2010	500	globalyoungacademy.net/gya-in-brief
FUMEC	Fundacion Mexico-Estados Unidos para la Ciencia		Latin America	Mexico	North America	NGO	1992		https://fumec.org/
OWSD	Organization for Women in Science for the Developing World	44 chapters	World	World	World	NGO	1987	8000	owsd.net
INGSA	International Network for Government Science Advice	affliated body of ISC	World	World	Africa	NGO	2014	220 delegates	ingsa.org
